# Supplementary material for: Comprehensive, comparative evaluation of 25 automated SARS-CoV-2 serology assays
Source: Microbiol Spectr. 2023 Nov 29;12(1):e03228-23. doi: 10.1128/spectrum.03228-23 (PMC10783060; doi:10.1128/spectrum.03228-23)
Supplement: Fig. S1 — Results of testing five seroconversion panels on 25 SARS-CoV-2 automated antibody tests. [file spectrum.03228-23-s0001.xlsx]

## Sheet: Sheet1
Supplemental Figure 1. Results of testing five seroconversion panels on 25 SARS-CoV-2 automated antibody tests.
	Abbott Alinity IgG II Quant	Abbott Alinity IgM	Abott Alinity IgG	Abbott Architect IgG	Abbott Architect IgG		Abbott Architect IgG II Quant		DiaSorin Liason Tri-S		Euroimmune Spike IgG		Euroimmune NCP IgG		Sysmex HISCL N-IgG		Sysmex HISCL S-IgG		Sysmex HISCL N-IgM		Sysmex HISCL S-IgM		Ortho VITROS IgG		Ortho VITROS Total		Roche Elecsys N Total		Roche Elecsys S Total		Siemens Atellica IgG		Siemens Atellica Total		VIRCLIA IgG
Lot Number	A	B	A	B	A	B	A	B	A	B	A	B	A	B	A	B	A	B	A	B	A	B	A	B	A	B	A	B	A	B	A	B	A	B	A	B
NRL Source ID	IgG	IgG	IgG	IgG	IgG	IgG	IgG	IgG	IgG	IgG	IgG	IgG	IgG	IgG	IgG	IgG	IgG	IgG	IgM	IgM	IgM	IgM	IgG	IgG	Total	Total	Total	Total	Total	Total	IgG	IgG	Total	Total	IgG	IgG
COV461 - 1:2	R	R	R	R	R	R	R	R	R	R	R	R	R	R	R	R	R	R	R	R	R	R	R	R	R	R	R	R	R	R	R	R	R	R	R	R
COV461 - 1:4	R	R	R	R	R	R	R	R	R	R	R	R	R	R	R	R	R	R	R	R	R	R	R	R	R	R	R	R	R	R	R	R	R	R	R	R
COV461 - 1:8	R	R	R	R	R	R	R	R	R	R	R	R	R	R	R	R	R	R	R	R	R	R	R	R	R	R	R	R	R	R	R	R	R	R	R	R
COV461 - 1:16	R	R	R	R	R	R	R	R	R	R	R	R	R	R	R	R	R	R	R	R	R	R	R	R	R	R	R	R	R	R	R	R	R	R	R	R
COV461 - 1:32	R	R	NR	R	NR	NR	R	R	R	R	R	R	NR	NR	R	R	R	R	R	R	R	R	R	R	R	R	R	R	R	R	NR	NR	R	R	R	NR
COV461 - 1:64	R	R	NR	NR	NR	NR	R	R	NR	NR	R	R	NR	NR	NR	NR	R	R	NR	NR	NR	NR	R	R	R	R	R	R	R	R	NR	NR	R	R	NR	NR
COV461 - 1:128	R	R	NR	NR	NR	NR	R	R	NR	NR	NR	NR	NR	NR	NR	NR	NR	NR	NR	NR	NR	NR	NR	NR	R	R	NR	NR	R	R	NR	NR	R	R	NR	NR
COV461 - 1:256	NR	R	NR	NR	NR	NR	NR	NR	NR	NR	NR	NR	NR	NR	NR	NR	NR	NR	NR	NR	NR	NR	NR	NR	R	R	NR	NR	R	R	NR	NR	NR	NR	NR	NR
COV461 - 1:512	NR	NR	NR	NR	NR	NR	NR	NR	NR	NR	NR	NR	NR	NR	NR	NR	NR	NR	NR	NR	NR	NR	NR	NR	R	R	NR	NR	R	R	NR	NR	NR	NR	NR	NR
COV461 - 1:1024	NR	NR	NR	NR	NR	NR	NR	NR	NR	NR	NR	NR	NR	NR	NR	NR	NR	NR	NR	NR	NR	NR	NR	NR	R	R	NR	NR	R	NR	NR	NR	NR	NR	NR	NR
COV491 - 1:2	R	R	R	R	R	R	R	R	R	R	R	R	R	R	R	R	R	R	R	R	R	R	R	R	R	R	R	R	R	R	R	R	R	R	R	R
COV491 - 1:4	R	R	R	R	R	R	R	R	R	R	R	R	R	R	R	R	R	R	R	R	R	R	R	R	R	R	R	R	R	R	R	R	R	R	R	R
COV491 - 1:8	R	R	R	R	R	R	R	R	R	R	R	R	R	R	R	R	R	R	R	R	R	R	R	R	R	R	R	R	R	R	NR	NR	R	R	R	R
COV491 - 1:16	R	R	NR	R	NR	NR	R	R	NR	NR	NR	NR	NR	NR	R	R	NR	NR	R	R	R	R	NR	NR	R	R	R	R	R	R	NR	NR	R	R	R	R
COV491 - 1:32	R	R	NR	NR	NR	NR	R	R	NR	NR	NR	NR	NR	NR	NR	NR	NR	NR	NR	NR	NR	NR	NR	NR	R	R	R	R	R	R	NR	NR	NR	NR	NR	NR
COV491 - 1:64	NR	NR	NR	NR	NR	NR	NR	NR	NR	NR	NR	NR	NR	NR	NR	NR	NR	NR	NR	NR	NR	NR	NR	NR	R	R	R	R	R	R	NR	NR	NR	NR	NR	NR
COV491 - 1:128	NR	NR	NR	NR	NR	NR	NR	NR	NR	NR	NR	NR	NR	NR	NR	NR	NR	NR	NR	NR	NR	NR	NR	NR	R	R	R	R	R	R	NR	NR	NR	NR	NR	NR
COV491 - 1:256	NR	NR	NR	NR	NR	NR	NR	NR	NR	NR	NR	NR	NR	NR	NR	NR	NR	NR	NR	NR	NR	NR	NR	NR	NR	NR	R	R	NR	NR	NR	NR	NR	NR	NR	NR
COV491 - 1:512	NR	NR	NR	NR	NR	NR	NR	NR	NR	NR	NR	NR	NR	NR	NR	NR	NR	NR	NR	NR	NR	NR	NR	NR	NR	NR	NR	NR	NR	NR	NR	NR	NR	NR	NR	NR
COV491 - 1:1024	NR	NR	NR	NR	NR	NR	NR	NR	NR	NR	NR	NR	NR	NR	NR	NR	NR	NR	NR	NR	NR	NR	NR	NR	NR	NR	NR	NR	NR	NR	NR	NR	NR	NR	NR	NR
COV492 - 1:2	R	R	R	R	R	R	R	R	R	R	R	R	R	R	R	R	R	R	R	R	R	R	R	R	R	R	R	R	R	R	R	R	R	R	R	R
COV492 - 1:4	R	R	R	R	R	R	R	R	R	R	R	R	R	R	R	R	R	R	R	R	R	R	R	R	R	R	R	R	R	R	R	R	R	R	R	R
COV492 - 1:8	R	R	R	R	R	R	R	R	R	R	R	R	R	R	R	R	R	R	R	R	R	R	R	R	R	R	R	R	R	R	R	R	R	R	R	R
COV492 - 1:16	R	R	R	R	R	R	R	R	R	R	R	R	R	R	R	R	R	R	R	R	R	R	R	R	R	R	R	R	R	R	NR	NR	R	R	R	NR
COV492 - 1:32	R	R	NR	R	NR	NR	R	R	R	R	R	R	NR	NR	NR	NR	R	R	NR	NR	NR	NR	R	R	R	R	R	R	R	R	NR	NR	R	R	NR	NR
COV492 - 1:64	R	R	NR	NR	NR	NR	R	R	NR	NR	NR	R	NR	NR	NR	NR	R	R	NR	NR	NR	NR	R	R	R	R	NR	NR	R	R	NR	NR	R	R	NR	NR
COV492 - 1:128	R	R	NR	NR	NR	NR	R	R	NR	NR	NR	NR	NR	NR	NR	NR	NR	NR	NR	NR	NR	NR	NR	NR	R	R	NR	NR	R	R	NR	NR	R	R	NR	NR
COV492 - 1:256	NR	NR	NR	NR	NR	NR	NR	NR	NR	NR	NR	NR	NR	NR	NR	NR	NR	NR	NR	NR	NR	NR	NR	NR	R	R	NR	NR	R	R	NR	NR	NR	NR	NR	NR
COV492 - 1:512	NR	NR	NR	NR	NR	NR	NR	NR	NR	NR	NR	NR	NR	NR	NR	NR	NR	NR	NR	NR	NR	NR	NR	NR	R	R	NR	NR	R	R	NR	NR	NR	NR	NR	NR
COV492 - 1:1024	NR	NR	NR	NR	NR	NR	NR	NR	NR	NR	NR	NR	NR	NR	NR	NR	NR	NR	NR	NR	NR	NR	NR	NR	R	R	NR	NR	R	R	NR	NR	NR	NR	NR	NR
