# Supplementary material for: Comprehensive, comparative evaluation of 25 automated SARS-CoV-2 serology assays
Source: Microbiol Spectr. 2023 Nov 29;12(1):e03228-23. doi: 10.1128/spectrum.03228-23 (PMC10783060; doi:10.1128/spectrum.03228-23)
Supplement: Fig. S2 — Results of testing 10 sero-reversion panels on nine SARS-CoV-2 IgM-specific automated test kits. [file spectrum.03228-23-s0002.xlsx]

## Sheet: Sheet1
Supplemental Figure 2. Results of testing 10 sero-reversion panels on nine SARS-CoV-2 IgM-specific automated test kits.
NRL Source ID	Days Post Symptoms	Abbott Alinity IgM	Abbott Architect IgM	bioMerieux VIDAS IgM	DiaSorin Liaison IgM	Sysmex HISCL N-IgM	Sysmex HISCL S-IgM	VIRCLIA Total
		IgM	IgM	IgM	IgM	IgM	IgM	Total
COVID - 526	35	R	R	R	R	R	R	R
COVID - 629	39	R	R	R	R	R	R	R
COVID - 661	45	R	R	R	R	NR	R	R
COVID - 632	49	R	R	R	R	NR	R	R
COVID - 401	24	R	R	R	R	R	R	R
COVID - 585	27	R	R	R	R	R	R	R
COVID - 602	32	R	R	R	R	NR	R	R
COVID - 672	35	R	R	R	R	NR	R	R
COVID - 667	39	R	R	R	R	NR	R	R
COVID - 537	42	R	R	R	R	NR	R	EQ
COVID - 038	27	R	R	NR	R	NR	R	R
COVID - 654	34	R	R	NR	R	NR	NR	NR
COVID - 625	37	R	R	NR	R	NR	NR	NR
COVID - 574	40	R	R	NR	R	NR	NR	NR
COVID - 664	44	R	R	NR	R	NR	NR	NR
COVID - 587	47	R	R	NR	NR	NR	NR	NR
COVID - 053	24	R	R	R	R	NR	R	R
COVID - 563	32	R	R	R	R	NR	R	R
COVID - 542	35	R	R	R	R	NR	R	R
COVID - 552	31	R	R	R	R	R	R	EQ
COVID - 575	34	R	R	R	R	R	R	NR
COVID - 579	37	R	R	R	R	R	R	NR
COVID - 558	41	R	R	R	R	R	R	NR
COVID - 524	26	R	R	R	R	NR	R	R
COVID - 662	31	R	R	R	R	NR	R	R
COVID - 098	34	R	R	R	R	NR	R	EQ
COVID - 659	37	R	R	R	R	NR	R	NR
COVID - 553	41	R	R	R	R	NR	R	NR
COVID - 578	44	R	R	R	R	NR	R	NR
COVID - 627	37	R	R	R	R	NR	R	NR
COVID - 141	40	R	R	R	R	NR	R	NR
COVID - 641	43	R	R	R	R	NR	R	NR
COVID - 658	47	R	R	NR	R	NR	Inv	NR
COVID - 561	50	R	R	NR	R	NR	R	NR
COVID - 551	18	NR	NR	NR	NR	R	NR	R
COVID - 525	21	NR	NR	NR	NR	R	NR	EQ
COVID - 612	24	NR	NR	NR	NR	R	NR	R
COVID - 194	27	NR	NR	NR	NR	NR	NR	NR
COVID - 620	31	NR	NR	NR	NR	NR	NR	R
COVID - 509	34	R	R	R	R	NR	R	R
COVID - 511	39	R	R	R	R	NR	R	R
COVID - 538	42	R	R	R	R	NR	R	R
COVID - 233	45	R	R	R	R	NR	R	R
COVID - 533	37	R	R	NR	R	NR	R	EQ
COVID - 295	41	R	R	NR	R	NR	NR	NR
COVID - 520	47	R	R	NR	NR	NR	NR	NR
COVID - 523	44	R	R	NR	NR	NR	NR	NR
